# Supplementary material for: Pencil-like Hollow Carbon Nanotubes Embedded CoP-V4P3 Heterostructures as a Bifunctional Catalyst for Electrocatalytic Overall Water Splitting
Source: Nanomaterials (Basel). 2023 May 18;13(10):1667. doi: 10.3390/nano13101667 (PMC10222086; doi:10.3390/nano13101667)
Supplement: Supplementary file 1 [file nanomaterials-13-01667-s001.zip]

Archive with 1 entries (1 files):
- nanomaterials-2372817-supplementary.pdf
